# Supplementary material for: Type I Interferons in SARS-CoV-2 Cutaneous Infection: Is There a Role in Antiviral Defense?
Source: Int J Mol Sci. 2025 Jun 24;26(13):6049. doi: 10.3390/ijms26136049 (PMC12249743; doi:10.3390/ijms26136049)
Supplement: Supplementary file 1 [file ijms-26-06049-s001.zip]

Archive with 4 entries (4 files):
- Figure S3 R1 2025.tiff
- Table S1.pdf
- Table S2.pdf
- Table S3.pdf
